# Supplementary material for: An activator for pyruvoyl-dependent l-aspartate α-decarboxylase is conserved in a small group of the γ-proteobacteria including Escherichia coli
Source: Microbiologyopen. 2012 Aug 14;1(3):298–310. doi: 10.1002/mbo3.34 (PMC3496974; doi:10.1002/mbo3.34)
Supplement: Supplementary file 4 [file mbo30001-0298-SD4.txt]

Nozaki et al.Fig. S1.
-MLRE-MLKSKIHRLTVTDADLHYEGSLSLDEYLMELADLKPFEKIDVYNINNGARFQTYVIPAPRYSGEVKLNGAAARLGHKGDLIIIASYAQYTEEEL--ENYAPKLIFVNEKNQPVEVKESTEVK--------------------------------
-MQRF-VLKSKIHRLKITGKELHYEGSLSLDSALMESANLVPFEKIDVYNVNNGARFSTYVIPAPTGSGEVRLNGAASRLGEVGDIIIIASYALMEEREL--DSFKPVLVYVNEENRILEIKRDMVVVHDW-----------------------------
-MLNI-YLKSKIHMATITRKEVYYEGSIEIDEELMGKAGISEGELVLVVNVNNAERFVTYVIKGKRGSREINLYGAAARLGEEGDRVIIMAFTFSDK------PVKAKTIVLNEKNEIVQEK--------------------------------------
-MQRT-LLLAKIHNCTLTGANINYVGSISIDQILLDKSGILPYEQVQVVNNANGQRFITYAIPAPAHSGIIELNGAAARLGIIGDRVIIMTYGQFTSEEL--KSYTPTVVIVDEKNRPLEVRRYDDLLSQV-----------------------------
-MQRT-LLLAKIHNCTLTGANINYVGSISIDQILLDKSGILPYEQVQVVNNANGQRFITYAIPAPAHSGIIELNGAAARLGIIGDRVIIMTYGQFTSEEL--KSYTPTVVIVDEKNRPLEVRRYDDLLSQV-----------------------------
-MGTIRLMHAKLHRVRVSEANVDYVGSITIDRELIERVGILPLEEVDVVNLSNGKRFSTYVFPG--HTGEICPNGGAALLCQPGDILIIYAYEQRPRQEVLEKGHFAKVLVADAENRCQQFFEQSLIPRGDGRGVEFSSQEC------------------
-MFRT-ILGGKIHRATVTEADLNYVGSITVDQDLLDAAGICPNEKVAIVNNNNGERFETYTIAGKRGSGVICLNGAAARLVQKGDIVIIMSYIQLSEPEI--AAHEPKVVLVDGNNKIRDIISYEPPHTVL-----------------------------
-MYRT-MMSGKLHRATVTEANLNYVGSITIDEDLIDAVGMLPNEKVQIVNNNNGARLETYIIPGKRGSGVICLNGAAARLVQEGDKVIIISYKMMSDQEA--ASHEPKVAVLNDQNKIEQMLGNEPARTIL-----------------------------
------MMNAKIHRARVTESNLNYVGSITIDSDILEAVDILPNEKVAIVNNNNGARFETYVIAGERGSGKICLNGAASRLVEVGDVVIIMTYAQLNEEEI--KNHAPKVAVMNEDNVIIEMIHEKENTIVL-----------------------------
-MNIT-LLKSKIHRASVTEARLDYIGSISIDEKLLQASGILEYEKVQVVNVNNGARFETYTIAT-QEEGVVCLNGAAARLAEVGDKVIIMSYADFNEEEA--KTFKPKVVFVDENNTATKITNYEKHGAIF-----------------------------
-MLID-MLKGKIHRATVTQADLEYVGSITIDETLMEASGILEYEKVQIADVNNGARFETYVIAGPRDSGVICLNGATARCASVGDKVIIMNYAQFEPEEA--KHAKPYVVLVDDENRLTKRVRYEKHGLLAEEL--------------------------
-MTIT-MLKSKIHRATVTEANLNYVGSITIDKNLMDKANILEYEKVQIVDIDNGNRFETYVIAGEKHSGVICLNGAAARMVQKGDKIIIMSYCDLTIDEA--NKFNPTVLFVDNKNNIEKLTNYEKHGEII-----------------------------
-MTFE-MLYSKIHRATITDANLNYVGSITIDEDLAKLAKLREGMKVEIVDINNGERFSTYVILG-KKRGEICVNGAAARKVAIGDVVIILAYASMNEDEI--NTHKPNIVLVDERNEILEKG--------------------------------------
-MRRI-LFKSKIHRATVTQADLDYEGSVTIDRDLLRAADIVENEKVAVWNITQGTRLETYALEGEAGSGVICINGAAAHLNKPGDLVILATFAEVEEAEV--ANWKPTVVFVDKDNRVVPGQTKEIPGPQRRSA--------------------------
-MNRR-MFKSKIHRATVTHADLHYEGSVTIDADLLEAADILPYEAVDIWNVTRGSRLTTYALAGARGSGVVCINGAAAHLNQPGDLVIIATFADMDDAEA--RRHTPRVLRVDGRNRPLAEQPPETPGPLAPN---------------------------
-MERI-MFRAKIHRATVTQADLDYVGSVTIDQDLLDAADILVNEKVDIWNITNGNRLHTYALSGPRGSGVIGINGAAAHLMRPGDMVIIAAFGNFSEEEA--RTLEPKVVLVDAKNRLLELQPV------------------------------------
------MFHAKIHRATVTQADLHYVGSVTVDQDLLDAAGILPFEQVDIYDITNGARLTTYAIPGERGSGVIGINGAAAHLVKPGDLVILVAYGIFDEEEA--RNLKPTVVLVDERNRILEVRKG------------------------------------
-MMRT-LFKSKIHRATVTQADLHYVGSVTVDAALMEAADLLPGELVHIVDIDNGARLETYVIEGERGSGVIGINGAAAHLVHPGDLVILISYAQVDDAEA--RAFVPRVVHVDADNRIVALGSDASAPVPGSRTERSPQAVVAGG---------------
-MLRT-MLKSKIHRATVTCADLHYVGSVTIDADLMDAADLLEGEQVTIVDIDNGARLVTYAITGERGSGVIGINGAAAHLVHPGDLVILIAYATMDDARA--RTYQPRIVFVDAYNKPIDMGHDPAFVPENAGELLDPRLGVG-----------------
-MLRT-ILGSKIHRATVTQADLDYVGSVTIDADLVHAAGLIEGEKVAIVDITNGARLETYVIVGDAGTGNICINGAAAHLINPGDLVIIMSYLQATDAEA--KAYEPKIVHVDADNRIVALGNDLAEALPGSGLLTSRSI--------------------
MAYRK-MLKSKIHRACVTQADLDYEGSITISPELLKVANILPYEAVNVWNITAGTRFETYAITGEKGSTDICVNGAAAHLVTPGDLVIIASFTQILEEDC--AAHEPTVVFVDQFNRLKEIRPERIGVKSRIPYPA------------------------
-MIRT-MLQGKLHRVKVTHADLHYEGSCAIDQDFLDAAGILENEAIDIWNVTNGKRFSTYAIAAERGSRIISVNGAAAHCASVGDIVIIASFVTMPDEEA--RTWRPNVAYFEGDNEMKRTAKAIPVQVA------------------------------
-MIRT-MLQGKLHRVKVTHADLHYEGSCAIDQDFLDAAGILENEAIDIWNVTNGKRFSTYAIAAERGSRIISVNGAAAHCASVGDIVIIASFVTMPDEEA--RTWRPNVAYFEGDNEMKRTAKAIPVQVA------------------------------
-MIRT-MLQGKLHRVKVTQADLHYEGSCAIDQDFLDASGILENEAIDIWNVTNGKRFSTYAIAAERGSRIISVNGAAAHCAEVGDIVIIASFVTMSDEEA--RTWRPKVAYFEGDNEMKRTAKAIPVQVA------------------------------
-MMRN-MLQGKLHRVKVTQADLHYEGSCAIDQDFLDAAGILENETIHLWNVTNGNRFSTYAIAAERGSRIISVNGAAAHCASVGDILIIASFVTMSDEEA--RRWQPNIAYFEGDNEMKRQAKAIPVQVA------------------------------
-MIRT-MLQGKLHRVKVTQADLHYEGSCAIDQDFLEAAGILEYEAIDIYNVDNGQRFSTYAIAAERGSRIISVNGAAARCACVGDKLIICSYVQMSYAAA--RLHHPKVAYFEGENQLQRKAKAVPVQVA------------------------------
-MIRT-MLQGKLHRVKVTQADLHYEGSCAIDQDFLEAAGILEYEAIDIYNVDNGQRFSTYAIAAERGSRIISVNGAAARCACVGDKLIICSYVQMSDADA--RQHRPKVGYFEGDNHLQRKAKAVPVQVA------------------------------
-MIRT-MLQGKLHRVKVTQADLHYEGSCAIDQDFMDAAGILEYEAIDIYNVDNGQRFSTYAIAGERGSRIISVNGAAARCACVGDKLIICSYVQMSDEQA--RSHSPKVAYFSGENELQRQAKAIPVQVA------------------------------
MMNRT-MLQGKLHRVKVTQADLNYEGSCAIDQDFLDACGILQYEAIDIYNVNNGQRFSTYAIAAERGSKIISVNGAAARCACVGDLLIICSYVQMPDEQA--REWQPEVAYFEGDNQMKRVAKAVPVQVA------------------------------
-MHAI-MLKAKLHRAEVTHSVLDYEGSCAIDGEWLDLAGIHEYEQIQIYNVDNGERFTTYAIRAEDGSKMISVNGAAAHKAQKGDRVIICAYAHYSEAEL--ATHKPRMLYMAPGNVLSHTSNAIPVQVA------------------------------
-MHAI-MLKAKLHRAEVTHAVLDYEGSCAIDGDWLDLSGIREYEQIQIYNIDNGERFTTYAIRAENGSKMISVNGAAAHKAKVGDRVIICAYAHYSEAEL--ASHKPRMLYMAPGNQLSHTSEAIPIQVA------------------------------
-MIR--IVRAELHGITVTGADLDYHGSITLDPEHCDLAGIRPLEFVDIWNKQSGARISTYVIFGEAGSKCCILNGAAARTCQRGDQVIICSSSYVEETAL--YDTAPMVLTFTPKNDVKDVLRYRVKETARRPFDFFIETLPRAENSDVDDGSAADRAIA
Aquifex aeolicus
Hydrogenobacter thermophilus
Thermotoga maritima
Nostoc sp.
Anabaena variabilis
Microcystis aeruginosa
Neisseria gonorrhoeae
Bacillus subtilis
Staphylococcus aureus
Campylobacter jejuni
Lactobacillus plantarum
Clostridium botulinum
Helicobacter pylori
Myxococcus xanthus
Sorangium cellulosum
Deinococcus radiodurans
Thermus thermophilus
Streptomyces griseus
Mycobacterium tuberculosis
Corynebacterium glutamicum
Legionella pneumophila
Escherichia coli
Shigella dysenteriae
Salmonella enterica
Klebsiella pneumoniae
Yersinia pestis
Serratia proteamaculans
Pectobacterium atrosepticum
Erwinia pyrifoliae
Azotobacter vinelandii
Pseudomonas aeruginosa
Agrobacterium tumefaciens
